# Supplementary material for: Twisted and Disconnected Chains: Flexible Linear Tetracuprous Arrays and a Decanuclear CuI Cluster as Blue- and Green/Yellow-Light Emitters
Source: Inorg Chem. 2024 Jun 27;63(28):12943–57. doi: 10.1021/acs.inorgchem.4c01646 (PMC11256752; doi:10.1021/acs.inorgchem.4c01646)
Supplement: Supplementary file 2 — ic4c01646_si_002.zip [file ic4c01646_si_002.zip]

Archive with 10 entries (7 files):
- 05-Computed_structure_coordinates/01-Computed_structure_coordinates_1-S0-S1-T1/
- 05-Computed_structure_coordinates/01-Computed_structure_coordinates_1-S0-S1-T1/Computed_structure_coordinates_1-S0.xyz
- 05-Computed_structure_coordinates/01-Computed_structure_coordinates_1-S0-S1-T1/Computed_structure_coordinates_1-S1.xyz
- 05-Computed_structure_coordinates/01-Computed_structure_coordinates_1-S0-S1-T1/Computed_structure_coordinates_1-T1.xyz
- 05-Computed_structure_coordinates/02-Computed_structure_coordinates_2-S0-S1-T1/
- 05-Computed_structure_coordinates/02-Computed_structure_coordinates_2-S0-S1-T1/Computed_structure_coordinates_2-S0.xyz
- 05-Computed_structure_coordinates/02-Computed_structure_coordinates_2-S0-S1-T1/Computed_structure_coordinates_2-S1.xyz
- 05-Computed_structure_coordinates/02-Computed_structure_coordinates_2-S0-S1-T1/Computed_structure_coordinates_2-T1.xyz
- 05-Computed_structure_coordinates/03-Computed_structure_coordinates_3/
- 05-Computed_structure_coordinates/03-Computed_structure_coordinates_3/Computed_structure_coordinates_3.xyz
