# Supplementary material for: Twisted and Disconnected Chains: Flexible Linear Tetracuprous Arrays and a Decanuclear CuI Cluster as Blue- and Green/Yellow-Light Emitters
Source: Inorg Chem. 2024 Jun 27;63(28):12943–57. doi: 10.1021/acs.inorgchem.4c01646 (PMC11256752; doi:10.1021/acs.inorgchem.4c01646)
Supplement: Supplementary file 2 — ic4c01646_si_002.zip [file ic4c01646_si_002.zip › 05-Computed_structure_coordinates/01-Computed_structure_coordinates_1-S0-S1-T1/Computed_structure_coordinates_1-S0.xyz]

188

    Cu     -3.635730   -0.364017    0.025825
    Cu      3.635655    0.364071    0.025642
    Cu      1.298320    0.252776   -0.779886
    Cu     -1.298299   -0.251956   -0.779212
     N     -1.729338    1.457903   -1.507796
     N      1.729160   -1.457152   -1.508411
     N     -3.986849    1.111812   -1.103923
     N      3.986704   -1.111787   -1.104106
     N      1.094256    2.018516   -0.082928
     N     -1.094190   -2.017878   -0.082706
     N      3.113590    1.861902    1.056113
     N     -3.113529   -1.861736    1.056362
     C      0.060317    2.925973   -0.581999
     C     -0.060291   -2.925188   -0.582134
     H     -0.702345    3.139112    0.178834
     H      0.702641   -3.138251    0.178452
     H      0.514399    3.890566   -0.849917
     H     -0.514346   -3.889828   -0.849923
     C     -0.659132    2.393496   -1.821479
     C      0.658728   -2.392583   -1.821832
     H      0.077300    1.901448   -2.473772
     H     -0.077884   -1.900337   -2.473762
     H     -1.042921    3.258177   -2.372142
     H      1.042201   -3.257219   -2.372788
     C     -2.999483    1.819952   -1.659850
     C      2.999216   -1.819648   -1.660165
     C     -3.354384    3.033660   -2.468380
     C      3.353884   -3.033531   -2.468531
     C      3.116998   -3.063139   -3.846458
     H      2.664113   -2.201234   -4.329534
     C     -5.348732    1.281265   -1.488607
     C      5.348583   -1.281541   -1.488646
     C     -6.254613    1.870623   -0.579152
     C      6.254288   -1.870965   -0.579050
     C     -7.607536    1.927542   -0.919389
     H     -8.312172    2.378559   -0.224965
     C      7.172826   -0.835478   -3.009410
     H      7.541055   -0.427331   -3.947039
     C     -5.811868    0.745606   -2.712385
     C      5.811924   -0.746126   -2.712447
     C     -5.798713    2.403165    0.767764
     H     -4.704508    2.467299    0.739711
     C     -4.884214    0.003280   -3.659320
     C      4.884510   -0.003736   -3.659573
     H     -3.855573    0.298008   -3.430391
     H      3.855774   -0.298101   -3.430601
     C     -6.347624    3.800734    1.069124
     H     -7.432474    3.784435    1.226090
     H     -5.894556    4.197098    1.985545
     H     -6.144441    4.501925    0.252368
     C     -6.172900    1.434405    1.895297
     H     -5.729007    0.442991    1.745540
     H     -5.825980    1.811672    2.864929
     H     -7.260592    1.304056    1.951049
     C     -4.973253   -1.507431   -3.414470
     C      4.973987    1.507001   -3.415047
     H     -5.989531   -1.873787   -3.604757
     H      5.990377    1.873026   -3.605369
     H     -4.285514   -2.049840   -4.075256
     H      4.286434    2.049467   -4.075979
     H     -4.713900   -1.753678   -2.378396
     H      4.714668    1.753532   -2.379035
     C      5.137453   -0.329093   -5.132713
     H      5.122931   -1.409551   -5.310908
     H      4.365307    0.134507   -5.758425
     H      6.103450    0.057133   -5.478257
     C      1.962125    2.491372    0.807340
     C     -1.961988   -2.491024    0.807482
     C      1.647406    3.764563    1.533093
     C     -1.647037   -3.764234    1.533080
     C      0.573667    3.815813    2.427561
     C     -0.573222   -3.815374    2.427469
     H     -0.023911    2.923547    2.598358
     H      0.024205   -2.923009    2.598287
     C      1.026716    6.144519    2.868130
     C     -1.025854   -6.144179    2.867911
     C      2.084698    6.105496    1.964043
     C     -2.083915   -6.105264    1.963911
     H      2.673319    6.999065    1.774049
     H     -2.672409   -6.998913    1.773905
     C      2.396791    4.920264    1.303986
     C     -2.396258   -4.920037    1.303962
     H      3.220919    4.890736    0.598157
     H     -3.220453   -4.890607    0.598208
     C      3.945083    2.206899    2.161700
     C     -3.944927   -2.206974    2.161950
     C      5.178696    2.854849    1.925988
     C     -5.178423   -2.855152    1.926220
     C      6.034303    3.086386    3.004843
     C     -6.033929   -3.086973    3.005089
     H      6.985617    3.583247    2.830719
     H     -6.985132   -3.584045    2.830966
     C      5.695804    2.696000    4.292711
     C     -5.695455   -2.696632    4.292982
     C      3.597673    1.793504    3.467714
     C     -3.597532   -1.793656    3.467985
     C      5.616293    3.271185    0.532801
     C     -5.615998   -3.271403    0.533003
     H      4.741311    3.193504   -0.123707
     H     -4.741021   -3.193636   -0.123501
     C      6.121192    4.716548    0.478201
     C     -6.120858   -4.716769    0.478254
     H      7.068346    4.834005    1.017535
     H     -7.068004   -4.834317    1.017581
     H      6.301466    5.015997   -0.560982
     H     -6.301136   -5.016100   -0.560962
     H      5.404042    5.416887    0.919841
     H     -5.403684   -5.417149    0.919795
     C      6.689495    2.320606   -0.009650
     C     -6.689225   -2.320797   -0.009362
     H      6.331920    1.285654   -0.060266
     H     -6.331677   -1.285828   -0.059842
     H      6.997629    2.614917   -1.019832
     H     -6.997323   -2.614983   -1.019589
     H      7.578009    2.332482    0.633454
     H     -7.577748   -2.332775    0.633727
     C     -3.914083    4.154923   -1.852421
     C     -3.117395    3.063136   -3.846291
     H     -4.084601    4.145381   -0.780381
     C     -4.238629    5.282862   -2.600417
     C     -3.454084    4.185983   -4.596308
     H     -2.664254    2.201285   -4.329221
     H     -4.668557    6.150654   -2.107367
     C     -4.016272    5.298715   -3.974802
     H     -3.271466    4.193205   -5.667601
     H     -4.275811    6.176965   -4.559628
     C      3.913280   -4.154838   -1.852376
     H      4.083728   -4.145182   -0.780327
     C      4.237612   -5.282960   -2.600191
     H      4.667302   -6.150783   -2.106990
     C      4.015347   -5.298950   -3.974587
     H      4.274721   -6.177342   -4.559276
     C      3.453474   -4.186168   -4.596292
     H      3.270941   -4.193495   -5.667599
     C      7.607223   -1.928195   -0.919180
     C      5.798210   -2.403274    0.767898
     H      8.311712   -2.379278   -0.224650
     C      8.069824   -1.421617   -2.125807
     H      4.703980   -2.467024    0.739861
     C      6.346626   -3.801028    1.069326
     C      6.172781   -1.434605    1.895379
     H      9.126184   -1.478387   -2.375314
     H      7.431487   -3.785098    1.226254
     H      5.893443   -4.197163    1.985789
     H      6.143168   -4.502204    0.252626
     H      5.729295   -0.443013    1.745582
     H      5.825716   -1.811680    2.865034
     H      7.260525   -1.304687    1.951122
     C     -8.069937    1.420736   -2.125994
     H     -9.126288    1.477277   -2.375591
     C     -7.172760    0.834670   -3.009469
     H     -7.540848    0.426364   -3.947083
     C     -5.137208    0.328208   -5.132544
     H     -5.122995    1.408628   -5.311004
     H     -4.364902   -0.135318   -5.758114
     H     -6.103078   -0.058386   -5.478030
     C      0.272161    4.996268    3.099450
     H     -0.557734    5.020444    3.800740
     H      0.788204    7.067716    3.389301
     C     -0.271471   -4.995819    3.099257
     H      0.558477   -5.019902    3.800488
     H     -0.787146   -7.067378    3.388991
     H      6.373781    2.887424    5.120399
     C      4.484785    2.053884    4.513516
     H      4.226904    1.738133    5.520991
     C      2.329185    1.006562    3.744554
     H      1.642620    1.159008    2.906303
     C      2.638288   -0.494174    3.795376
     C      1.611497    1.462507    5.016165
     H      3.345645   -0.720274    4.602719
     H      1.723529   -1.074525    3.972184
     H      3.082115   -0.835088    2.852784
     H      1.439755    2.544074    5.008733
     H      0.640051    0.962159    5.103973
     H      2.180584    1.216630    5.920253
     H     -6.373358   -2.888264    5.120681
     C     -4.484559   -2.054297    4.513797
     H     -4.226710   -1.738568    5.521288
     C     -2.329145   -1.006565    3.744851
     H     -1.642629   -1.158772    2.906517
     C     -2.638446    0.494115    3.795974
     C     -1.611293   -1.462651    5.016322
     H     -3.345763    0.719977    4.603420
     H     -1.723748    1.074552    3.972815
     H     -3.082393    0.835143    2.853479
     H     -1.439389   -2.544190    5.008664
     H     -0.639915   -0.962176    5.104165
     H     -2.180358   -1.217036    5.920497
