# Supplementary material for: Twisted and Disconnected Chains: Flexible Linear Tetracuprous Arrays and a Decanuclear CuI Cluster as Blue- and Green/Yellow-Light Emitters
Source: Inorg Chem. 2024 Jun 27;63(28):12943–57. doi: 10.1021/acs.inorgchem.4c01646 (PMC11256752; doi:10.1021/acs.inorgchem.4c01646)
Supplement: Supplementary file 2 — ic4c01646_si_002.zip [file ic4c01646_si_002.zip › 05-Computed_structure_coordinates/01-Computed_structure_coordinates_1-S0-S1-T1/Computed_structure_coordinates_1-S1.xyz]

188

   Cu      10.152366    9.210695   12.258900
   Cu      16.866850    9.287298   14.930157
   Cu      14.663245    9.098055   13.916606
   Cu      12.407714    9.242390   12.981832
    N      12.883003    8.388992   11.368696
    N      14.132279    8.165029   15.471807
    N      10.660237    7.883874   11.012982
    N      16.349077    7.879439   16.067799
    N      15.390951    9.978330   12.409427
    N      11.797166   10.027589   14.536834
    N      17.167203   10.687818   13.706435
    N       9.850569   10.634384   13.414062
    C      14.843670    9.856523   11.060303
    C      12.117836    9.549319   15.871599
    H      14.077771   10.617937   10.854675
    H      12.807462   10.212504   16.418878
    H      15.645293   10.003343   10.325929
    H      11.193971    9.513300   16.467387
    C      14.229862    8.482396   10.816497
    C      12.728871    8.152617   15.885643
    H      14.899219    7.720759   11.244069
    H      12.137977    7.497319   15.228398
    H      14.200927    8.312934    9.733794
    H      12.644514    7.756142   16.903377
    C      11.947713    7.683593   10.734397
    C      15.058219    7.553181   16.201935
    C      12.359552    6.652020    9.732443
    C      14.660834    6.480130   17.166113
    C      14.005666    5.338799   16.691829
    H      13.787596    5.251238   15.630470
    C       9.630402    7.004984   10.563823
    C      17.403596    7.062179   16.571110
    C       8.786053    7.418354    9.509304
    C      18.164400    7.524483   17.667859
    C       7.714797    6.595920    9.155778
    H       7.055971    6.899333    8.346471
    C      18.861733    5.149642   16.359370
    H      19.147050    4.231399   15.852730
    C       9.390014    5.795829   11.252296
    C      17.758409    5.870680   15.900063
    C       8.999025    8.732552    8.776823
    H      10.012565    9.079777    9.010443
    C      10.223495    5.378987   12.451151
    C      17.029448    5.413688   14.648522
    H      11.139069    5.979760   12.454121
    H      16.059160    5.919016   14.614333
    C       8.886909    8.586564    7.255871
    H       7.855936    8.381792    6.945052
    H       9.191650    9.517810    6.764719
    H       9.512507    7.772856    6.872252
    C       8.027792    9.810127    9.270704
    H       8.143940   10.012968   10.340342
    H       8.193701   10.754533    8.739428
    H       6.988441    9.502492    9.102865
    C       9.475661    5.694701   13.752051
    C      17.804825    5.851221   13.399906
    H       8.537305    5.130067   13.809893
    H      18.799330    5.389411   13.376724
    H      10.084964    5.431702   14.625637
    H      17.272050    5.558218   12.486467
    H       9.229110    6.760749   13.820595
    H      17.940009    6.939355   13.379518
    C      16.757241    3.908761   14.623842
    H      16.228009    3.586365   15.526682
    H      16.141052    3.651870   13.753776
    H      17.681472    3.324814   14.545690
    C      16.400151   10.823150   12.624937
    C      10.744062   10.918958   14.423289
    C      16.647838   11.931875   11.653101
    C      10.627922   12.036171   15.303955
    C      15.662820   12.910773   11.482907
    C      11.801727   12.600007   15.899773
    H      14.745609   12.855235   12.064177
    H      12.768009   12.186213   15.627190
    C      17.031926   14.021078    9.836770
    C      10.505214   14.286962   17.062515
    C      18.007799   13.039656    9.989692
    C       9.341890   13.758311   16.481406
    H      18.921011   13.082624    9.402389
    H       8.376017   14.203983   16.710609
    C      17.821299   12.002824   10.899647
    C       9.390270   12.675112   15.627128
    H      18.582864   11.238439   11.016159
    H       8.466697   12.289815   15.211382
    C      18.078215   11.704872   14.123515
    C       9.014131   11.604302   12.811527
    C      19.462811   11.497145   13.941740
    C       7.610964   11.396668   12.868538
    C      20.349466   12.454844   14.436921
    C       6.768609   12.254468   12.160513
    H      21.418479   12.312997   14.301587
    H       5.693334   12.095248   12.194514
    C      19.890733   13.587595   15.096758
    C       7.277666   13.319330   11.427784
    C      17.598633   12.838325   14.814846
    C       9.536751   12.695528   12.075864
    C      19.997731   10.250940   13.256978
    C       7.023504   10.275002   13.708302
    H      19.167909    9.800846   12.699347
    H       7.827667    9.923296   14.364517
    C      21.123965   10.551353   12.264071
    C       5.867626   10.749216   14.593945
    H      22.037582   10.878789   12.773469
    H       4.991962   11.044564   14.003470
    H      21.377906    9.648933   11.695983
    H       5.550783    9.941184   15.264019
    H      20.843060   11.337652   11.554740
    H       6.159300   11.605447   15.211272
    C      20.466008    9.214812   14.285297
    C       6.576030    9.089275   12.847829
    H      19.654113    8.905612   14.954417
    H       7.409706    8.656941   12.279971
    H      20.844652    8.314868   13.785883
    H       6.153491    8.292579   13.472730
    H      21.270365    9.622251   14.909589
    H       5.810206    9.393460   12.123334
    C      12.019393    6.761527    8.382677
    C      13.125686    5.561646   10.158012
    H      11.441957    7.614309    8.042077
    C      12.433813    5.792426    7.473508
    C      13.523349    4.584056    9.251687
    H      13.401445    5.479855   11.206457
    H      12.169254    5.891035    6.424274
    C      13.179246    4.699053    7.906495
    H      14.107398    3.734486    9.595094
    H      13.494742    3.939255    7.196767
    C      14.919855    6.598742   18.533149
    H      15.407514    7.491433   18.910522
    C      14.534410    5.590402   19.411317
    H      14.731797    5.697816   20.474350
    C      13.900435    4.447823   18.930257
    H      13.606183    3.658343   19.616331
    C      13.637206    4.323000   17.567820
    H      13.136597    3.436687   17.187517
    C      19.263414    6.770423   18.083363
    C      17.831623    8.824707   18.379282
    H      19.856222    7.113679   18.927318
    C      19.611950    5.589298   17.442189
    H      16.815782    9.110870   18.081743
    C      17.855383    8.690190   19.904764
    C      18.771231    9.952618   17.938098
    H      20.468914    5.014248   17.782920
    H      18.872601    8.534321   20.282284
    H      17.474683    9.606370   20.370386
    H      17.244170    7.849250   20.250375
    H      18.710878   10.139601   16.859343
    H      18.520769   10.889501   18.449444
    H      19.813735    9.704364   18.171667
    C       7.473801    5.399123    9.817329
    H       6.634123    4.773571    9.526165
    C       8.308030    5.008213   10.856239
    H       8.107917    4.076410   11.378839
    C      10.642943    3.908281   12.404527
    H      11.157983    3.670474   11.467750
    H      11.320201    3.682927   13.237289
    H       9.783641    3.234362   12.498080
    C      15.859837   13.957043   10.587578
    H      15.093708   14.719173   10.473729
    H      17.183256   14.834241    9.132197
    C      11.733598   13.689763   16.745565
    H      12.653710   14.097564   17.161367
    H      10.455177   15.137948   17.734573
    H      20.596354   14.324844   15.470662
    C      18.526911   13.769742   15.283719
    H      18.173847   14.649202   15.815629
    C      16.126541   13.011648   15.144716
    H      15.546827   12.348491   14.494212
    C      15.866324   12.563209   16.588674
    C      15.610964   14.433344   14.915079
    H      16.431042   13.183807   17.295163
    H      14.802322   12.642804   16.838128
    H      16.172492   11.520921   16.741743
    H      15.835662   14.778992   13.900257
    H      14.524558   14.463322   15.057259
    H      16.051429   15.148055   15.620158
    H       6.607925   13.983154   10.886955
    C       8.650380   13.535530   11.400745
    H       9.045993   14.372148   10.828581
    C      11.027650   12.951740   11.956166
    H      11.547825   12.200365   12.558274
    C      11.496199   12.786890   10.505998
    C      11.411652   14.326016   12.511665
    H      11.019632   13.519628    9.843482
    H      12.582234   12.928121   10.428866
    H      11.255580   11.787076   10.124534
    H      11.099861   14.426696   13.555248
    H      12.499435   14.468521   12.466770
    H      10.948903   15.135336   11.933330
