# Supplementary material for: Twisted and Disconnected Chains: Flexible Linear Tetracuprous Arrays and a Decanuclear CuI Cluster as Blue- and Green/Yellow-Light Emitters
Source: Inorg Chem. 2024 Jun 27;63(28):12943–57. doi: 10.1021/acs.inorgchem.4c01646 (PMC11256752; doi:10.1021/acs.inorgchem.4c01646)
Supplement: Supplementary file 2 — ic4c01646_si_002.zip [file ic4c01646_si_002.zip › 05-Computed_structure_coordinates/01-Computed_structure_coordinates_1-S0-S1-T1/Computed_structure_coordinates_1-T1.xyz]

188

    Cu       10.250533    9.163207   12.088824
    Cu       16.872845    9.187982   14.834353
    Cu       14.934748    8.242567   13.643084
    Cu       12.513200    8.473911   12.841398
     N       12.825390    7.808640   11.092574
     N       14.389666    7.461930   15.292566
     N       10.597830    8.132660   10.539633
     N       16.393667    8.067742   16.282301
     N       15.575820    9.057229   12.047704
     N       11.814492    8.907043   14.522514
     N       17.165590   10.228053   13.280722
     N       10.113188   10.194155   13.652634
     C       15.145430    8.640890   10.711757
     C       11.983053    8.007709   15.642707
     H       14.657488    9.459573   10.167930
     H       12.195539    8.552111   16.569228
     H       16.022243    8.347632   10.116395
     H       11.007290    7.514666   15.798507
     C       14.186001    7.455168   10.713525
     C       13.037549    6.934525   15.408336
     H       14.570575    6.687781   11.403011
     H       12.800914    6.399597   14.477438
     H       14.212903    7.020861    9.709090
     H       12.955500    6.204945   16.221824
     C       11.807365    7.644361   10.251827
     C       15.206255    7.462638   16.341339
     C       12.000163    6.907588    8.959677
     C       14.778968    6.816061   17.627504
     C       14.890610    5.438708   17.833156
     H       15.302255    4.807734   17.050858
     C        9.436719    7.740542    9.806873
     C       17.406463    7.815027   17.255512
     C        8.808676    8.671607    8.951587
     C       17.708927    8.793391   18.225002
     C        7.618159    8.306369    8.319651
     H        7.127340    9.016981    7.659231
     C       19.231727    6.451469   18.060308
     H       19.833980    5.549015   18.001129
     C        8.852662    6.473532   10.037402
     C       18.181608    6.635372   17.160161
     C        9.364535   10.068666    8.743382
     H       10.381971   10.081843    9.152411
     C        9.432688    5.497505   11.047034
     C       17.943412    5.614902   16.058877
     H       10.481479    5.761904   11.214336
     H       16.905418    5.710836   15.723817
     C        9.443300   10.463118    7.265693
     H        8.446457   10.579696    6.824854
     H        9.959283   11.424286    7.156694
     H        9.979069    9.714387    6.672117
     C        8.538502   11.099163    9.522190
     H        8.515985   10.878139   10.595985
     H        8.952076   12.106979    9.397958
     H        7.500912   11.112316    9.166701
     C        8.718931    5.645091   12.395865
     C       18.824218    5.921059   14.842374
     H        7.651184    5.414511   12.298427
     H       19.886578    5.867859   15.109550
     H        9.148384    4.963312   13.140644
     H       18.637744    5.200392   14.036331
     H        8.806983    6.668226   12.779403
     H       18.623744    6.925507   14.452690
     C       18.149482    4.169018   16.514587
     H       17.587153    3.949508   17.428766
     H       17.819664    3.476725   15.730928
     H       19.205067    3.948564   16.711198
     C       16.527240    9.986896   12.134104
     C       10.966916   10.020458   14.733103
     C       16.912240   10.757010   10.906450
     C       11.107989   10.840713   15.896440
     C       16.030582   11.679554   10.335534
     C       12.381470   10.945899   16.535708
     H       15.061198   11.852953   10.796100
     H       13.242214   10.461075   16.081130
     C       17.627324   12.151087    8.588331
     C       11.503049   12.407323   18.256509
     C       18.502091   11.220143    9.141611
     C       10.251216   12.337414   17.636713
     H       19.465923   11.032729    8.675941
     H        9.407071   12.874447   18.063970
     C       18.148056   10.529750   10.297401
     C       10.047986   11.582589   16.493443
     H       18.830060    9.803321   10.728806
     H        9.053200   11.542407   16.066200
     C       18.011560   11.368709   13.439851
     C        9.117082   11.207076   13.623527
     C       19.408926   11.185851   13.534434
     C        7.760004   10.842232   13.759122
     C       20.217956   12.296826   13.781666
     C        6.783786   11.830030   13.616025
     H       21.294552   12.163900   13.855190
     H        5.735630   11.560301   13.724295
     C       19.675868   13.564520   13.935827
     C        7.127417   13.146996   13.341491
     C       17.447084   12.652191   13.618850
     C        9.482084   12.544477   13.353585
     C       20.053764    9.816207   13.421298
     C        7.344536    9.417533   14.077357
     H       19.291713    9.121110   13.048466
     H        8.260332    8.818934   14.150464
     C       21.231142    9.793731   12.441555
     C        6.632377    9.329305   15.430774
     H       22.078760   10.379553   12.815666
     H        5.696603    9.901194   15.428362
     H       21.585757    8.766244   12.297869
     H        6.383949    8.287320   15.665837
     H       20.955598   10.203886   11.464108
     H        7.262090    9.719704   16.237443
     C       20.506976    9.319553   14.799101
     C        6.482484    8.819575   12.961704
     H       19.670349    9.250738   15.504870
     H        7.007693    8.824463   11.999226
     H       20.964412    8.325995   14.726004
     H        6.216432    7.781661   13.194475
     H       21.247415   10.003074   15.232010
     H        5.549675    9.382064   12.834499
     C       11.930914    7.595476    7.746283
     C       12.268983    5.535492    8.949280
     H       11.739469    8.664125    7.748941
     C       12.117732    6.922480    6.542514
     C       12.443259    4.860514    7.744758
     H       12.343262    4.996161    9.889967
     H       12.065508    7.470362    5.605535
     C       12.367141    5.552646    6.538363
     H       12.644211    3.792563    7.749752
     H       12.506526    5.026235    5.598134
     C       14.219387    7.612499   18.630797
     H       14.104031    8.681164   18.469117
     C       13.792552    7.041085   19.826476
     H       13.354246    7.670923   20.595784
     C       13.922481    5.670109   20.032667
     H       13.592382    5.225138   20.967312
     C       14.469772    4.870574   19.032576
     H       14.567456    3.798767   19.183274
     C       18.775025    8.565176   19.098407
     C       16.938956   10.097498   18.317382
     H       19.015279    9.313957   19.849296
     C       19.530826    7.404254   19.026400
     H       16.063937   10.009996   17.662645
     C       16.436385   10.381012   19.735697
     C       17.788374   11.265977   17.804632
     H       20.354042    7.242377   19.717369
     H       17.265301   10.571942   20.427455
     H       15.796939   11.271933   19.741812
     H       15.859439    9.538909   20.131640
     H       18.103203   11.114941   16.764949
     H       17.225911   12.205918   17.850091
     H       18.694986   11.384116   18.410608
     C        7.049293    7.056451    8.519028
     H        6.124393    6.788291    8.015164
     C        7.665959    6.154075    9.375884
     H        7.207852    5.182926    9.543256
     C        9.396390    4.042976   10.574454
     H        9.855288    3.932158    9.586304
     H        9.939141    3.403905   11.281279
     H        8.372355    3.656471   10.516137
     C       16.391040   12.379993    9.188559
     H       15.702070   13.103286    8.760602
     H       17.906460   12.695721    7.690491
     C       12.563571   11.702056   17.681314
     H       13.558953   11.766768   18.117770
     H       11.648578   13.000593   19.154024
     H       20.321495   14.418391   14.123902
     C       18.299852   13.731240   13.857420
     H       17.875943   14.722060   13.996390
     C       15.945283   12.872141   13.649308
     H       15.463122   12.021763   13.157237
     C       15.446254   12.887560   15.098467
     C       15.510266   14.139138   12.910440
     H       15.901407   13.715349   15.656234
     H       14.357042   13.000557   15.142882
     H       15.707624   11.955141   15.612180
     H       15.922770   14.173214   11.896395
     H       14.417126   14.176999   12.839727
     H       15.827110   15.048210   13.434583
     H        6.354719   13.903337   13.231211
     C        8.467195   13.491511   13.211600
     H        8.733677   14.522641   12.992696
     C       10.929925   12.960251   13.168279
     H       11.561000   12.124556   13.484830
     C       11.229506   13.231752   11.690001
     C       11.297670   14.163663   14.039536
     H       10.616528   14.056670   11.306018
     H       12.283421   13.505324   11.552645
     H       11.024058   12.346944   11.076280
     H       11.084988   13.962470   15.093980
     H       12.366313   14.388979   13.944580
     H       10.748354   15.065410   13.742963
