# Supplementary material for: Twisted and Disconnected Chains: Flexible Linear Tetracuprous Arrays and a Decanuclear CuI Cluster as Blue- and Green/Yellow-Light Emitters
Source: Inorg Chem. 2024 Jun 27;63(28):12943–57. doi: 10.1021/acs.inorgchem.4c01646 (PMC11256752; doi:10.1021/acs.inorgchem.4c01646)
Supplement: Supplementary file 2 — ic4c01646_si_002.zip [file ic4c01646_si_002.zip › 05-Computed_structure_coordinates/02-Computed_structure_coordinates_2-S0-S1-T1/Computed_structure_coordinates_2-S0.xyz]

188
	Energy: -6338641.3743785
Cu        -1.23453        0.67389        2.02011
Cu         1.18462       -0.42498        1.82675
Cu        -3.16631        0.97424        0.52654
Cu         3.15793       -0.90643        0.42736
N         -2.01981       -0.96373        2.56425
N         -0.58351        2.35254        1.41728
N          0.51717       -2.14155        1.33696
N          2.04441        1.20595        2.30780
N         -3.95867       -0.52228        1.37786
N         -2.21517        2.42837       -0.22724
N          2.15869       -2.34582       -0.29145
N          3.99957        0.58044        1.24019
C         -0.42488       -2.85065        2.19790
H          0.11513       -3.61013        2.78745
H         -1.18695       -3.38867        1.62330
C         -1.14384       -1.94300        3.19139
H         -1.68371       -2.59603        3.88726
H         -0.39876       -1.39683        3.78633
C          1.26842        2.16945        3.07101
H          1.90790        2.81194        3.68938
H          0.62485        1.60701        3.76354
C          0.38757        3.08158        2.22072
H         -0.14245        3.75294        2.91707
H          1.03157        3.71742        1.60641
C         -3.26969       -1.27861        2.23589
C         -1.08887        2.89879        0.31539
C          1.02786       -2.76905        0.28050
C          3.31722        1.43259        2.00852
C         -3.92266       -2.48938        2.83595
C         -4.13232       -2.55669        4.21821
H         -3.81623       -1.72590        4.84446
C         -4.73469       -3.67281        4.78982
H         -4.89750       -3.70732        5.86373
C         -5.12236       -4.74383        3.98789
H         -5.58960       -5.61786        4.43343
C         -4.90479       -4.69105        2.61402
H         -5.19896       -5.52505        1.98276
C         -4.31231       -3.56951        2.04073
H         -4.14348       -3.53683        0.96901
C         -0.37731        4.04138       -0.34817
C         -0.95801        5.30518       -0.46490
H         -1.95275        5.47977       -0.06731
C         -0.26779        6.34358       -1.08551
H         -0.73154        7.32287       -1.16744
C          1.00546        6.12855       -1.60482
H          1.53867        6.93821       -2.09575
C          1.59305        4.86958       -1.49370
H          2.58564        4.69057       -1.89952
C          0.90912        3.83533       -0.86243
H          1.37007        2.85519       -0.75860
C          0.32499       -3.96853       -0.28438
C          0.92359       -5.22957       -0.29730
H          1.92478       -5.35417        0.10308
C          0.24370       -6.32763       -0.81796
H          0.72132       -7.30366       -0.82007
C         -1.03763       -6.17619       -1.33990
H         -1.56372       -7.03298       -1.75225
C         -1.64302       -4.92102       -1.33133
H         -2.64286       -4.79319       -1.73858
C         -0.96910       -3.82690       -0.79950
H         -1.44294       -2.84791       -0.77704
C          4.00944        2.65905        2.53593
C          4.78414        2.59909        3.69747
H          4.89289        1.65640        4.22471
C          5.41082        3.74039        4.18948
H          6.01191        3.67575        5.09248
C          5.26927        4.95806        3.52950
H          5.75937        5.84832        3.91415
C          4.49138        5.02911        2.37728
H          4.36662        5.97587        1.85858
C          3.86324        3.88826        1.88552
H          3.24749        3.95715        0.99279
C         -5.34942       -0.70298        1.15264
C         -5.77597       -1.20521       -0.09388
C         -7.13875       -1.33261       -0.34335
H         -7.44290       -1.73537       -1.30759
C         -8.11326       -0.95712        0.58822
C         -7.66234       -0.41670        1.79051
H         -8.37694       -0.07894        2.53570
C         -6.30381       -0.27147        2.08780
C         -4.77754       -1.56650       -1.15712
H         -4.23943       -0.67720       -1.51520
H         -5.27283       -2.02499       -2.01904
H         -4.01032       -2.25839       -0.79134
C         -5.88964        0.37254        3.38026
H         -6.70228        0.98385        3.78594
H         -5.00983        1.01091        3.24075
H         -5.62946       -0.37340        4.14077
C         -9.59658       -1.13153        0.25544
C         -9.88740       -2.61791       -0.00860
H         -9.29340       -3.00503       -0.84338
H        -10.94664       -2.76235       -0.25581
H         -9.65662       -3.22331        0.87528
C        -10.50706       -0.66326        1.39370
H        -11.55566       -0.81556        1.11305
H        -10.37374        0.40323        1.60882
H        -10.32528       -1.22561        2.31681
C         -9.94224       -0.31532       -1.00060
H         -9.35214       -0.63291       -1.86676
H         -9.74925        0.75113       -0.83784
H        -11.00263       -0.43636       -1.25534
C         -2.72223        2.90411       -1.46676
C         -2.17388        2.48637       -2.69399
C         -2.75513        2.93276       -3.87908
H         -2.31146        2.59969       -4.81558
C         -3.87521        3.76839       -3.90453
C         -4.42265        4.13008       -2.67342
H         -5.30745        4.75890       -2.63526
C         -3.87807        3.70483       -1.46021
C         -1.00325        1.54791       -2.73683
H         -0.05545        2.07152       -2.56415
H         -0.93409        1.05599       -3.71230
H         -1.08701        0.77599       -1.96344
C         -4.54561        4.07644       -0.16602
H         -3.84980        4.52602        0.55117
H         -4.96321        3.19039        0.33307
H         -5.36652        4.77997       -0.33747
C         -4.45621        4.22992       -5.24293
C         -3.38681        5.01552       -6.01925
H         -3.06816        5.90064       -5.45707
H         -3.78364        5.34855       -6.98654
H         -2.49782        4.40622       -6.21361
C         -5.67780        5.13566       -5.06559
H         -6.49454        4.62058       -4.54684
H         -6.05268        5.44514       -6.04805
H         -5.43201        6.04398       -4.50336
C         -4.88504        3.00526       -6.06733
H         -4.04227        2.33519       -6.26750
H         -5.29858        3.32071       -7.03349
H         -5.65271        2.42888       -5.53859
C          2.63933       -2.89021       -1.51324
C          3.80381       -3.68527       -1.48878
C          4.31118       -4.18206       -2.68519
H          5.20225       -4.80525       -2.63849
C          3.72555       -3.90380       -3.92535
C          2.60499       -3.07633       -3.92231
H          2.12866       -2.80342       -4.85969
C          2.05637       -2.55669       -2.74584
C          4.51265       -3.97093       -0.19479
H          4.97387       -3.05993        0.21313
H          5.30945       -4.70745       -0.34008
H          3.83483       -4.34268        0.58140
C          0.87943       -1.62786       -2.82085
H         -0.06547       -2.15107       -2.63071
H          0.80749       -1.17226       -3.81379
H          0.95913       -0.82791       -2.07663
C          4.32911       -4.48766       -5.20443
C          4.30866       -6.02273       -5.12208
H          3.28238       -6.39405       -5.02264
H          4.88166       -6.39010       -4.26403
H          4.74512       -6.46038       -6.02872
C          3.55538       -4.06768       -6.45697
H          4.01942       -4.51459       -7.34383
H          3.56119       -2.98004       -6.59291
H          2.51282       -4.40423       -6.42236
C          5.78131       -4.00635       -5.35514
H          6.22950       -4.42260       -6.26612
H          6.40150       -4.31436       -4.50674
H          5.82478       -2.91329       -5.42117
C          5.40190        0.70090        1.04187
C          5.91884        1.42537       -0.04271
C          7.30247        1.46295       -0.23970
H          7.67394        2.03719       -1.08357
C          8.19539        0.79091        0.59266
C          7.64695        0.03779        1.63672
H          8.30374       -0.52858        2.29432
C          6.27652       -0.03278        1.86873
C          5.00703        2.13268       -1.00389
H          4.13718        1.51267       -1.25159
H          5.53455        2.37685       -1.93157
H          4.62456        3.07022       -0.58277
C          5.73677       -0.92183        2.95347
H          6.55022       -1.41137        3.49826
H          5.08752       -1.70299        2.53554
H          5.12077       -0.37918        3.67864
C          9.71229        0.83250        0.39508
C         10.12018        1.70377       -0.79591
H          9.70732        1.32437       -1.73774
H         11.21212        1.70913       -0.89158
H          9.79278        2.74226       -0.67036
C         10.37438        1.40788        1.65763
H         11.46461        1.43881        1.53750
H         10.15229        0.80289        2.54316
H         10.02239        2.42724        1.85249
C         10.23873       -0.59077        0.14896
H          9.78570       -1.02389       -0.75007
H         10.01665       -1.25699        0.98933
H         11.32724       -0.57726        0.01129
