# Supplementary material for: Twisted and Disconnected Chains: Flexible Linear Tetracuprous Arrays and a Decanuclear CuI Cluster as Blue- and Green/Yellow-Light Emitters
Source: Inorg Chem. 2024 Jun 27;63(28):12943–57. doi: 10.1021/acs.inorgchem.4c01646 (PMC11256752; doi:10.1021/acs.inorgchem.4c01646)
Supplement: Supplementary file 2 — ic4c01646_si_002.zip [file ic4c01646_si_002.zip › 05-Computed_structure_coordinates/02-Computed_structure_coordinates_2-S0-S1-T1/Computed_structure_coordinates_2-S1.xyz]

188
	Energy: -6338642.2794982
Cu         1.08591       -1.16744       -0.87903
Cu        -1.29408       -1.10098       -0.15604
Cu         3.33868       -0.27000       -0.72278
Cu        -3.42833       -0.68017        0.74208
N          1.63172       -2.53820        0.31190
N          0.69142        0.14825       -2.19259
N         -0.67723       -1.11146        1.58731
N         -2.06119       -1.20240       -1.87997
N          3.83010       -1.83290        0.19747
N          2.67428        1.21962       -1.66115
N         -2.58936        0.07023        2.21632
N         -4.14475       -1.24709       -0.90473
C         -0.02844       -2.29178        2.13861
H         -0.74997       -2.89633        2.71485
H          0.77360       -2.01931        2.83953
C          0.57821       -3.19756        1.07438
H          0.94653       -4.09880        1.57553
H         -0.20390       -3.52138        0.37153
C         -1.16282       -1.29301       -3.01782
H         -1.71228       -1.48744       -3.94461
H         -0.48019       -2.14431       -2.86967
C         -0.33785       -0.02946       -3.21734
H          0.13952       -0.09907       -4.20678
H         -1.02814        0.82144       -3.25809
C          2.91236       -2.70544        0.62419
C          1.49078        1.21601       -2.27076
C         -1.27891       -0.25655        2.49257
C         -3.38116       -1.31657       -1.99567
C          3.34284       -3.87969        1.44967
C          3.11340       -5.18021        0.98577
H          2.61449       -5.32348        0.03032
C          3.51192       -6.27962        1.73895
H          3.33362       -7.28394        1.36425
C          4.13108       -6.09169        2.97266
H          4.43820       -6.94958        3.56461
C          4.34920       -4.80129        3.44734
H          4.82313       -4.64776        4.41277
C          3.96171       -3.70064        2.68886
H          4.13028       -2.69734        3.06647
C          1.05606        2.41039       -3.06241
C          1.77771        2.84666       -4.17561
H          2.67886        2.32027       -4.47377
C          1.34576        3.95080       -4.90525
H          1.91469        4.27916       -5.77071
C          0.19579        4.63613       -4.52373
H         -0.13553        5.50248       -5.08977
C         -0.52836        4.20892       -3.41239
H         -1.42469        4.74147       -3.10614
C         -0.10629        3.09718       -2.69152
H         -0.67268        2.75873       -1.82665
C         -0.57747        0.22064        3.64093
C         -1.23171        0.65122        4.83337
H         -2.31388        0.60079        4.89541
C         -0.51145        1.10045        5.92305
H         -1.04713        1.40496        6.81981
C          0.88971        1.16251        5.89699
H          1.44612        1.51673        6.75948
C          1.55243        0.76494        4.72893
H          2.63795        0.83003        4.67524
C          0.85020        0.30504        3.63071
H          1.37772        0.04675        2.71573
C         -4.02149       -1.50529       -3.33734
C         -4.63257       -2.71266       -3.68357
H         -4.64628       -3.53382       -2.97416
C         -5.22216       -2.86940       -4.93455
H         -5.69395       -3.81397       -5.19066
C         -5.21169       -1.82206       -5.85174
H         -5.67542       -1.94581       -6.82647
C         -4.60227       -0.61577       -5.51573
H         -4.58679        0.20597       -6.22641
C         -4.00723       -0.45952       -4.26768
H         -3.52428        0.48006       -4.00979
C          5.22739       -2.06568        0.30951
C          5.97637       -1.26272        1.19418
C          7.35354       -1.44599        1.26978
H          7.90966       -0.82743        1.97134
C          8.03402       -2.38117        0.48162
C          7.27240       -3.12483       -0.41746
H          7.75511       -3.84376       -1.07320
C          5.88616       -2.98017       -0.52778
C          5.30952       -0.20199        2.02535
H          4.96724        0.63779        1.40302
H          6.00314        0.20521        2.76766
H          4.42212       -0.57331        2.54893
C          5.13295       -3.77915       -1.55292
H          5.80758       -4.13587       -2.33784
H          4.34188       -3.18117       -2.01972
H          4.65202       -4.65845       -1.10779
C          9.54950       -2.53928        0.62125
C          9.88601       -2.95532        2.06260
H          9.54348       -2.21169        2.78999
H         10.97058       -3.06798        2.18417
H          9.41254       -3.91128        2.31334
C         10.11334       -3.60212       -0.32549
H         11.19721       -3.68322       -0.18407
H          9.93512       -3.34688       -1.37654
H          9.67891       -4.58981       -0.13279
C         10.23826       -1.20190        0.30436
H          9.90843       -0.40465        0.97877
H         10.01992       -0.88399       -0.72152
H         11.32617       -1.29897        0.40811
C          3.49135        2.38092       -1.56359
C          3.18349        3.41904       -0.66406
C          4.05856        4.49862       -0.56474
H          3.80182        5.29172        0.13455
C          5.23920        4.58870       -1.30769
C          5.53651        3.52290       -2.15715
H          6.45221        3.53167       -2.74092
C          4.69577        2.41603       -2.28804
C          1.95917        3.36140        0.20199
H          1.05416        3.62259       -0.35856
H          2.04104        4.06265        1.03778
H          1.80190        2.35823        0.61401
C          5.10019        1.27055       -3.17436
H          4.30294        0.96900       -3.86257
H          5.34903        0.37633       -2.58463
H          5.98477        1.52903       -3.76479
C          6.14846        5.80978       -1.15425
C          5.36631        7.07785       -1.53350
H          5.02494        7.02988       -2.57380
H          6.00174        7.96526       -1.42232
H          4.48471        7.21600       -0.89877
C          7.38802        5.72841       -2.04913
H          8.01139        4.86073       -1.80402
H          8.00157        6.62586       -1.90996
H          7.12044        5.67150       -3.11065
C          6.61779        5.91935        0.30562
H          5.77513        6.02437        0.99698
H          7.26605        6.79525        0.43280
H          7.18441        5.02911        0.60137
C         -3.18553        1.29225        2.58103
C         -4.46044        1.25145        3.19768
C         -5.10512        2.44034        3.51977
H         -6.07547        2.37507        4.00880
C         -4.54717        3.69634        3.25496
C         -3.30039        3.71210        2.62971
H         -2.82999        4.66037        2.38476
C         -2.61275        2.54799        2.28187
C         -5.10254       -0.06680        3.53402
H         -5.48296       -0.58827        2.64341
H         -5.95456        0.07865        4.20666
H         -4.38677       -0.74504        4.01105
C         -1.29891        2.65396        1.56807
H         -0.45528        2.45950        2.24051
H         -1.17315        3.65461        1.14034
H         -1.22810        1.91530        0.75805
C         -5.30119        4.96768        3.64803
C         -5.52629        4.97786        5.16908
H         -4.57016        4.96155        5.70397
H         -6.10749        4.10994        5.49820
H         -6.07254        5.88107        5.46953
C         -4.53519        6.23898        3.27238
H         -5.11231        7.12040        3.57552
H         -4.36757        6.30796        2.19121
H         -3.56239        6.28989        3.77453
C         -6.66236        5.00129        2.93397
H         -7.22013        5.90392        3.21426
H         -7.27786        4.13347        3.19365
H         -6.53121        5.00458        1.84572
C         -5.55417       -1.42988       -0.92369
C         -6.41924       -0.36517       -1.22051
C         -7.79916       -0.58049       -1.16164
H         -8.44790        0.25609       -1.40326
C         -8.35126       -1.80747       -0.79728
C         -7.46056       -2.83404       -0.46267
H         -7.84739       -3.80073       -0.14680
C         -6.07979       -2.66838       -0.50501
C         -5.88476        0.99325       -1.57302
H         -5.10267        1.31006       -0.87228
H         -6.68317        1.74111       -1.55131
H         -5.44310        1.00639       -2.57626
C         -5.16536       -3.78231       -0.07829
H         -5.73762       -4.67396        0.19532
H         -4.56028       -3.48905        0.78965
H         -4.45178       -4.06382       -0.86169
C         -9.85976       -2.05597       -0.73510
C        -10.67037       -0.81922       -1.13156
H        -10.47980        0.02525       -0.45934
H        -11.74070       -1.04879       -1.07833
H        -10.45042       -0.49992       -2.15682
C        -10.22650       -3.19781       -1.69716
H        -11.30502       -3.39518       -1.66074
H         -9.70792       -4.12765       -1.44024
H         -9.96092       -2.93989       -2.72866
C        -10.25656       -2.45012        0.69697
H        -10.00999       -1.65043        1.40452
H         -9.74199       -3.35887        1.02666
H        -11.33593       -2.63740        0.75518
