# Supplementary material for: Twisted and Disconnected Chains: Flexible Linear Tetracuprous Arrays and a Decanuclear CuI Cluster as Blue- and Green/Yellow-Light Emitters
Source: Inorg Chem. 2024 Jun 27;63(28):12943–57. doi: 10.1021/acs.inorgchem.4c01646 (PMC11256752; doi:10.1021/acs.inorgchem.4c01646)
Supplement: Supplementary file 2 — ic4c01646_si_002.zip [file ic4c01646_si_002.zip › 05-Computed_structure_coordinates/02-Computed_structure_coordinates_2-S0-S1-T1/Computed_structure_coordinates_2-T1.xyz]

188
	Energy: -6338642.8867391
Cu         1.38595        0.60340       -1.91162
Cu        -1.01909       -0.27443       -1.49838
Cu         3.35166        0.86427       -0.48348
Cu        -3.24297       -1.00360       -0.64074
N          2.06895       -1.07680       -2.43398
N          0.76170        2.27628       -1.29367
N         -0.47199       -1.98690       -0.98055
N         -1.91224        1.26244       -2.18105
N          4.09259       -0.61276       -1.41393
N          2.39642        2.27792        0.34514
N         -2.34160       -2.30410        0.35722
N         -3.98809        0.49141       -1.51656
C          0.40530       -2.80709       -1.79077
H         -0.22825       -3.59583       -2.23371
H          1.14793       -3.33156       -1.17911
C          1.11278       -2.06301       -2.91676
H          1.58373       -2.81775       -3.55710
H          0.36867       -1.54157       -3.53437
C         -1.08611        2.18074       -2.94937
H         -1.68858        2.84313       -3.58132
H         -0.45986        1.58312       -3.63024
C         -0.17007        3.05359       -2.09648
H          0.39484        3.69715       -2.79079
H         -0.78291        3.71905       -1.48188
C          3.33538       -1.40226       -2.17883
C          1.26869        2.77398       -0.16416
C         -0.99976       -2.60583        0.17564
C         -3.23164        1.41852       -2.10401
C          3.91511       -2.66197       -2.74761
C          4.00118       -2.83564       -4.13363
H          3.64795       -2.04595       -4.79239
C          4.53008       -4.00639       -4.66743
H          4.59945       -4.12483       -5.74542
C          4.96291       -5.02503       -3.82149
H          5.37168       -5.94194       -4.23728
C          4.86350       -4.86695       -2.44190
H          5.18896       -5.66158       -1.77642
C          4.34645       -3.69080       -1.90666
H          4.26125       -3.57785       -0.83046
C          0.55176        3.87934        0.55109
C          1.15745        5.11238        0.79842
H          2.17663        5.28752        0.46935
C          0.45998        6.11939        1.46087
H          0.94266        7.07539        1.64437
C         -0.84531        5.90207        1.89235
H         -1.38462        6.68689        2.41582
C         -1.45768        4.67324        1.65164
H         -2.47532        4.49296        1.98857
C         -0.76606        3.67130        0.97880
H         -1.24474        2.71569        0.77495
C         -0.19031       -3.43296        1.01843
C         -0.69643       -4.54684        1.74763
H         -1.74163       -4.81952        1.65547
C          0.12610       -5.31921        2.54873
H         -0.30352       -6.16952        3.07401
C          1.49095       -5.04126        2.67736
H          2.12798       -5.65502        3.30692
C          2.01046       -3.94628        1.98224
H          3.06170       -3.68703        2.09237
C          1.20235       -3.15799        1.17965
H          1.62688       -2.27840        0.69983
C         -3.88059        2.64518       -2.67637
C         -4.68628        2.56900       -3.81546
H         -4.85272        1.60946       -4.29433
C         -5.27123        3.71572       -4.34440
H         -5.89377        3.64022       -5.23173
C         -5.06397        4.95219       -3.73890
H         -5.52435        5.84596       -4.15103
C         -4.26149        5.03800       -2.60427
H         -4.09102        5.99869       -2.12595
C         -3.66897        3.89321       -2.07973
H         -3.03699        3.96841       -1.19840
C          5.50331       -0.76713       -1.32904
C          6.07112       -1.17945       -0.10643
C          7.45498       -1.27933       -0.00282
H          7.86901       -1.61578        0.94568
C          8.31533       -0.95962       -1.05917
C          7.72677       -0.50451       -2.23692
H          8.34965       -0.21084       -3.07698
C          6.34169       -0.39085       -2.39078
C          5.20316       -1.47546        1.08356
H          4.74580       -0.55846        1.48356
H          5.78688       -1.92883        1.89099
H          4.37372       -2.14622        0.83780
C          5.78072        0.16500       -3.66901
H          6.53316        0.76365       -4.19255
H          4.90637        0.79703       -3.47691
H          5.46170       -0.63012       -4.35342
C          9.82864       -1.10001       -0.88206
C         10.16875       -2.56380       -0.55766
H          9.67533       -2.90078        0.36016
H         11.25068       -2.68325       -0.41975
H          9.85203       -3.22715       -1.37042
C         10.60148       -0.69905       -2.14136
H         11.67671       -0.82369       -1.96874
H         10.42875        0.35001       -2.40820
H         10.32898       -1.32205       -3.00104
C         10.29738       -0.20126        0.27376
H          9.81074       -0.46677        1.21819
H         10.07207        0.85093        0.06577
H         11.38094       -0.29729        0.41710
C          2.88301        2.64248        1.63112
C          2.29921        2.13279        2.80618
C          2.86343        2.46824        4.03516
H          2.39543        2.06537        4.93121
C          3.99758        3.27699        4.15263
C          4.57793        3.73017        2.96781
H          5.47387        4.34323        3.00047
C          4.05257        3.41776        1.71241
C          1.11309        1.21444        2.74755
H          0.18460        1.76144        2.54524
H          0.98330        0.68560        3.69662
H          1.22466        0.46684        1.95361
C          4.75282        3.88455        0.46695
H          4.08153        4.41266       -0.21977
H          5.16127        3.03678       -0.10153
H          5.58559        4.55059        0.71365
C          4.55917        3.61096        5.53644
C          3.48608        4.34165        6.35984
H          3.18997        5.27750        5.87243
H          3.86974        4.58256        7.35914
H          2.58558        3.73125        6.48527
C          5.79615        4.50999        5.46085
H          6.61627        4.02935        4.91508
H          6.15552        4.72746        6.47325
H          5.57393        5.46723        4.97510
C          4.95491        2.31158        6.25648
H          4.09950        1.63926        6.38043
H          5.35346        2.53398        7.25425
H          5.72504        1.77252        5.69311
C         -3.04979       -2.71210        1.51050
C         -4.15223       -3.57871        1.35533
C         -4.89971       -3.93042        2.47410
H         -5.73388       -4.61482        2.33259
C         -4.61278       -3.44170        3.75381
C         -3.53341       -2.56666        3.86995
H         -3.28061       -2.14296        4.83755
C         -2.74243       -2.19141        2.78162
C         -4.49553       -4.13681        0.00295
H         -4.83676       -3.34961       -0.68378
H         -5.29592       -4.87959        0.08010
H         -3.62789       -4.61001       -0.47038
C         -1.61765       -1.21803        2.97572
H         -0.64415       -1.72136        2.95254
H         -1.71437       -0.70252        3.93671
H         -1.60515       -0.46415        2.17894
C         -5.47128       -3.86959        4.94554
C         -5.39187       -5.39646        5.10803
H         -4.35992       -5.71572        5.29222
H         -5.74880       -5.91862        4.21393
H         -6.00797       -5.72310        5.95520
C         -5.00994       -3.22663        6.25614
H         -5.65150       -3.56517        7.07793
H         -5.07185       -2.13295        6.21646
H         -3.97902       -3.50397        6.50408
C         -6.93258       -3.46012        4.69956
H         -7.56254       -3.76750        5.54376
H         -7.33757       -3.92395        3.79392
H         -7.01917       -2.37351        4.58590
C         -5.39894        0.62818       -1.39744
C         -5.97090        1.38790       -0.36578
C         -7.36330        1.43974       -0.25322
H         -7.77930        2.03915        0.55129
C         -8.21092        0.74835       -1.11654
C         -7.60817       -0.03769       -2.10501
H         -8.22958       -0.61672       -2.78532
C         -6.22730       -0.12335       -2.25430
C         -5.11157        2.11144        0.63115
H         -4.26894        1.48741        0.95246
H         -5.69368        2.38662        1.51628
H         -4.69078        3.03286        0.21090
C         -5.63208       -1.03438       -3.29079
H         -6.41487       -1.49989       -3.89776
H         -5.04558       -1.83684       -2.82284
H         -4.94165       -0.51392       -3.96405
C         -9.73631        0.80385       -1.00920
C        -10.20657        1.71082        0.13104
H         -9.85222        1.35604        1.10569
H        -11.30210        1.72451        0.16248
H         -9.86560        2.74375       -0.00417
C        -10.31940        1.34683       -2.32404
H        -11.41437        1.38771       -2.26808
H        -10.05178        0.71529       -3.17791
H         -9.94922        2.35820       -2.52683
C        -10.28566       -0.60925       -0.75460
H         -9.88808       -1.01960        0.18054
H        -10.02067       -1.29997       -1.56210
H        -11.38007       -0.58577       -0.68030
