# Supplementary material for: Twisted and Disconnected Chains: Flexible Linear Tetracuprous Arrays and a Decanuclear CuI Cluster as Blue- and Green/Yellow-Light Emitters
Source: Inorg Chem. 2024 Jun 27;63(28):12943–57. doi: 10.1021/acs.inorgchem.4c01646 (PMC11256752; doi:10.1021/acs.inorgchem.4c01646)
Supplement: Supplementary file 2 — ic4c01646_si_002.zip [file ic4c01646_si_002.zip › 05-Computed_structure_coordinates/03-Computed_structure_coordinates_3/Computed_structure_coordinates_3.xyz]

470
	Energy: -15846658.7711118
Cu        -8.63620       -0.29858       -0.66141
Cu        -6.19289        0.03372       -0.32991
Cu        -3.63547        0.30494        0.35997
Cu        -2.45175       -1.44707        2.02629
Cu        -1.89233        2.21943       -0.64889
N         -8.88786        1.53367       -0.25552
N         -8.27451       -2.09022       -1.15665
N         -6.61908        1.86340        0.07701
N         -5.99963       -1.81769       -0.81365
N         -4.45810        0.94266        1.95513
N         -3.89880       -0.94785        3.16475
N         -0.94264        3.19898        0.69542
C        -10.20202        2.03210       -0.46389
C        -10.57607        2.60281       -1.69153
C        -11.89639        3.02403       -1.87430
C        -12.87132        2.88292       -0.88882
C        -12.48089        2.26732        0.30536
C        -11.17928        1.82998        0.53121
C         -9.58984        2.73189       -2.81671
C        -10.83425        1.11677        1.80719
C        -14.31703        3.34950       -1.07190
C        -14.55177        3.99216       -2.44150
C        -14.65691        4.38905        0.00857
C        -15.26720        2.14841       -0.93805
C         -9.38530       -2.83634       -1.63344
C         -9.67245       -2.91546       -3.00943
C        -10.80912       -3.60485       -3.42486
C        -10.28239       -3.39480       -0.70688
C         -8.79014       -2.23894       -4.01856
C        -10.06091       -3.22835        0.76985
C         -7.85622        2.34072        0.01156
C         -8.11898        3.80248        0.24036
C         -8.81509        4.23889        1.36989
C         -9.03636        5.59642        1.58383
C         -8.56860        6.53606        0.66931
C         -7.86820        6.11116       -0.45739
C         -7.64027        4.75472       -0.66642
C         -7.02890       -2.57247       -1.18168
C         -6.80040       -3.98287       -1.64646
C         -7.28564       -5.07550       -0.92374
C         -5.51801        2.69098        0.54432
C         -4.99629        2.29662        1.92179
C         -4.68730       -2.40653       -0.59350
C         -4.61720        0.16985        3.02119
C         -5.62576        0.53270        4.07331
C         -6.98864        0.52343        3.75413
C         -7.93986        0.84131        4.71881
C         -7.54153        1.19096        6.00719
C         -6.18682        1.22021        6.32560
C         -5.23482        0.88796        5.36577
C         -5.07657        2.79574       -3.40026
C         -4.15633       -1.84844        4.23514
C         -5.25490       -2.72868        4.21568
C         -5.42167       -3.62531        5.27119
C         -4.53723       -3.70433        6.34922
C         -3.44004       -2.84110        6.32735
C         -3.23174       -1.92430        5.29529
C         -6.24998       -2.73973        3.08927
C         -2.01918       -1.03558        5.32959
C         -4.79146       -4.70283        7.48104
C         -6.14671       -4.39253        8.13735
C         -3.71134       -4.64161        8.56447
C         -1.72974       -4.11992        2.76743
C         -2.63149       -5.09719        3.18233
C         -3.01937       -6.10183        2.30083
C         -1.51531        4.44531        1.08001
C         -1.88084        4.65097        2.42676
C         -2.49989        5.84647        2.80097
C         -2.79129        6.85738        1.88770
C         -2.43680        6.61980        0.55747
C         -1.82051        5.44497        0.13235
C         -1.66862        3.58555        3.46803
C         -1.53093        5.27658       -1.33138
C         -3.47217        8.17020        2.27881
C         -3.80894        8.22745        3.77117
C         -2.53628        9.34558        1.95272
C         -4.78060        8.32864        1.48683
C          0.23707        2.84937        1.24592
C          1.93674        3.93170        2.76595
C          4.42528        3.11191        6.57801
C          3.32539        2.24900        6.49835
C          3.12660        1.38591        5.42569
C          1.90826        0.50487        5.39602
C          4.59326        4.02855        7.79145
C          3.37116        4.95329        7.91275
C          4.70959        3.17196        9.06295
C          5.84524        4.90380        7.69007
N         -3.40424       -0.42799       -1.37940
C         -3.16384        0.33249       -2.43915
N         -0.79095       -1.81633        1.13792
C         -0.30035       -3.03814        0.98579
N         -2.62765        1.54731       -2.28219
C         -2.54948        2.46905       -3.36271
C        -11.40769       -4.07993       -1.17021
C         -6.07335       -4.21848       -2.81908
C         -7.05247       -6.37479       -1.36503
C         -3.58631       -1.86746       -1.50158
C         -1.19460       -4.13888        1.47523
C         -2.49362       -6.13073        1.01053
Cu         2.33322        1.10500        2.20742
N          0.61815        1.61329        1.52883
C          1.26313        3.90293        1.53939
C          2.94977        4.85843        3.00129
C          0.04051       -0.68343        0.78238
N          0.87071       -3.33460        0.39888
C         -0.36102        0.54355        1.59108
C         -1.58292       -5.16125        0.60376
Cu         3.57470       -0.46986        0.33886
N          3.81285        0.52320        3.25126
C          4.06804        1.36004        4.37202
C          4.55856       -0.55839        3.00428
C          1.62296        4.82760        0.55398
C          3.31426        5.75738        2.00266
Cu         1.86611       -2.30198       -0.87183
C          1.51363       -4.55511        0.76200
Cu         6.15849        0.00823       -0.26768
N          3.35022        0.39006       -1.34570
N          4.41174       -1.23044        1.87156
C          3.19327       -0.30385       -2.46673
C          3.46818        1.84089       -1.35782
C          4.98262       -2.55973        1.69609
C          5.56877       -0.99789        4.02410
C          4.51698        2.36242       -0.38014
C          5.16536        2.23606        4.41129
C          5.32358        3.08322        5.51455
C          6.17136        2.30713        3.29750
C          6.93053       -0.99827        3.69923
C          5.17588       -1.41759        5.29670
C          7.87938       -1.39423        4.63753
C          6.12462       -1.82705        6.22983
C          7.47823       -1.81100        5.90535
N          2.69868       -1.54507       -2.41700
C          2.74546       -2.41038       -3.54513
C          1.97987       -4.73420        2.07926
C          1.78631       -5.54736       -0.20252
Cu         8.55098        0.45071       -0.79075
N          5.86338        1.87176       -0.62871
N          6.68816       -1.81384        0.02649
C          7.93679       -2.23395       -0.13625
C          6.84647        2.70526       -0.94739
C          3.58696        0.28268       -3.79125
C          5.61252       -2.74801        0.32028
C          1.38450       -5.38511       -1.64033
C          1.52412       -2.81613       -4.13029
C          3.94892       -2.94598       -4.03480
C          0.21271       -2.29471       -3.61657
C          2.68631        0.34761       -4.85750
C          4.88838        0.76656       -3.97541
C          2.47299       -6.69659        0.18109
N          8.10739        2.27354       -1.03760
N          8.89721       -1.38940       -0.52281
C          9.18313        3.13641       -1.37837
C          8.28673       -3.67300        0.11657
C          1.53730       -3.71591       -5.18994
C          3.90809       -3.85450       -5.09928
C          5.29068       -2.58328       -3.46240
C          3.07208        0.89232       -6.07909
C          5.27816        1.29723       -5.20181
C          2.72139       -4.25927       -5.70212
C          4.36959        1.36482       -6.25614
C          2.66869       -5.25037       -6.86614
C          1.83551       -6.47630       -6.45804
C          2.01557       -4.57471       -8.08289
C          4.06025       -5.73589       -7.28028
C         -0.03292        2.21331       -3.27432
C          2.66531       -5.90603        2.41313
C          1.80509       -3.66806        3.12619
C          6.54849        4.15256       -1.22009
C          2.92685       -6.91181        1.48567
C         10.24324       -1.80395       -0.70693
C          9.46811        3.45558       -2.71926
C         10.05427        3.57098       -0.36430
C          9.84049        3.14554        1.06089
C          8.63508       -4.52539       -0.93423
C          8.23919       -4.18777        1.41693
C          3.68373       -8.19490        1.83367
C         10.72772       -1.98498       -2.01402
C         11.13036       -1.90893        0.38083
C         11.14744        4.37347       -0.69727
C          8.92989       -5.86363       -0.69053
C          8.54270       -5.52395        1.66135
C          4.10318       -8.24106        3.30538
C          4.95292       -8.29387        0.97126
C          2.78368       -9.40964        1.55439
C         12.06520       -2.33726       -2.20647
C          9.83127       -1.76272       -3.19943
C         12.45750       -2.25724        0.14039
C         10.66943       -1.61963        1.78015
C          8.88750       -6.36647        0.60716
C         12.95580       -2.49267       -1.14434
C         10.57296        4.25459       -3.00457
C          8.61815        2.91958       -3.83465
C         11.42804        4.74340       -2.01254
C         14.42262       -2.88420       -1.33642
C         14.77959       -3.09848       -2.80976
C         15.32866       -1.77290       -0.78189
C         14.70402       -4.19324       -0.58096
C        -11.69396       -4.21195       -2.52881
C         -3.69073        3.10748       -3.88859
C        -12.91975       -4.96258       -3.05382
C         -3.52803        4.06201       -4.89249
C         -5.85032       -5.51720       -3.26624
C         -6.33902       -6.59981       -2.53927
C          2.64861        5.74006        0.77819
C         12.61757        5.62713       -2.39447
C         12.10589        6.89279       -3.10136
C         13.54783        4.85556       -3.34460
C         13.43573        6.06017       -1.17500
C        -13.80784       -3.99827       -3.85684
C        -13.76439       -5.55933       -1.92485
C        -12.46219       -6.11154       -3.96705
C         -2.28035        4.42387       -5.40463
C         -1.16691        3.78749       -4.85544
C         -2.17978        5.47830       -6.50874
C         -1.27685        2.83123       -3.84517
C         -0.73227        5.73784       -6.93473
C         -2.77564        6.80369       -6.00720
C         -2.96428        5.00336       -7.74262
C         -4.81861       -6.13151        6.91402
C          6.97656        5.15601       -0.34751
C          5.80931        4.51179       -2.35275
C          6.67520        6.49074       -0.60341
C          5.51564        5.84712       -2.61310
C          5.94773        6.84107       -1.73803
C         -3.51105       -0.15227       -3.81694
C         -2.56079       -0.19995       -4.83941
C         -4.82230       -0.56097       -4.09342
C         -2.90884       -0.65233       -6.10948
C         -4.21605       -1.04798       -6.37843
C         -5.17370       -0.99809       -5.36718
H         -9.29051       -2.17407       -4.99018
H         -7.84971       -2.78410       -4.16320
H         -8.52851       -1.22433       -3.69369
H        -11.00794       -3.65531       -4.49379
H         -9.05661       -3.53263        1.08450
H        -10.15912       -2.17457        1.06479
H        -10.79248       -3.80622        1.34366
H        -13.32964       -6.65743       -4.35894
H        -11.83198       -6.81968       -3.41717
H        -11.88373       -5.74432       -4.82137
H        -13.27187       -3.56775       -4.70929
H        -14.15343       -3.17071       -3.22698
H        -14.68885       -4.52407       -4.24599
H        -13.19252       -6.27696       -1.32520
H        -14.15385       -4.78428       -1.25469
H        -14.62330       -6.09185       -2.34943
H        -12.07445       -4.51237       -0.42973
H         -5.67677       -3.37667       -3.38165
H         -7.84225       -4.90969       -0.00725
H         -7.43460       -7.21383       -0.78978
H         -6.16301       -7.61470       -2.88565
H         -5.28924       -5.68193       -4.18232
H        -10.55014        0.07411        1.61023
H        -11.68623        1.10947        2.49474
H         -9.97961        1.57008        2.32120
H        -15.17909        1.66808        0.04221
H        -15.04960        1.39254       -1.70118
H        -16.30924        2.46954       -1.06104
H        -14.54686        3.97591        1.01692
H        -15.69359        4.73125       -0.10222
H        -13.99822        5.26146       -0.06895
H        -13.91766        4.87369       -2.59060
H        -15.59577        4.31642       -2.52226
H        -14.35959        3.28800       -3.25924
H        -13.21360        2.11131        1.09496
H        -12.15334        3.46612       -2.83267
H        -10.10653        2.88508       -3.76964
H         -8.96526        1.83441       -2.89949
H         -8.91152        3.58037       -2.66882
H         -8.74376        7.59548        0.83574
H         -9.57731        5.91930        2.46921
H         -9.17634        3.51424        2.09237
H         -7.49020        6.83761       -1.17172
H         -7.06985        4.42624       -1.53149
H         -4.39250       -2.19960        0.44919
H         -4.69834       -3.49757       -0.69138
H         -3.77903       -2.16645       -2.53633
H         -2.65349       -2.36240       -1.18963
H         -5.56302       -0.53882       -3.29650
H         -6.19843       -1.29981       -5.56844
H         -4.48898       -1.39247       -7.37237
H         -2.15569       -0.68734       -6.89213
H         -1.54278        0.11744       -4.64178
H         -4.19635        3.00897        2.17256
H         -5.79538        2.43646        2.65650
H         -5.78105        3.75228        0.59289
H         -4.68755        2.60979       -0.17545
H         -7.29675        0.27465        2.74071
H         -8.99571        0.81787        4.46180
H         -8.28476        1.44263        6.75905
H         -5.86719        1.49750        7.32655
H         -4.18046        0.90957        5.62268
H         -6.15451       -3.37966        8.55553
H         -6.34900       -5.10078        8.95059
H         -6.97015       -4.46274        7.41883
H         -5.59678       -6.25169        6.15278
H         -5.01801       -6.85645        7.71305
H         -3.85651       -6.38902        6.45547
H         -3.93660       -5.37105        9.35094
H         -2.71934       -4.88179        8.16449
H         -3.66264       -3.65256        9.03436
H         -6.52731       -3.76862        2.83253
H         -7.16992       -2.21157        3.36907
H         -5.85867       -2.25895        2.18961
H         -2.27206        0.02082        5.18757
H         -1.48815       -1.13754        6.28176
H         -1.31105       -1.28154        4.52536
H         -6.28307       -4.29026        5.23381
H         -2.71517       -2.86287        7.13608
H         -5.08563        2.48016       -2.35334
H         -5.53105        1.98496       -3.98262
H         -5.72577        3.67234       -3.50407
H          0.84223        2.44955       -3.88751
H         -0.11200        1.12385       -3.18987
H          0.16785        2.57479       -2.25487
H         -2.55546        4.06166       -8.12612
H         -2.90873        5.75193       -8.54292
H         -4.02187        4.83796       -7.51157
H         -0.71142        6.49546       -7.72658
H         -0.12401        6.11123       -6.10272
H         -0.25598        4.83288       -7.32938
H         -2.71640        7.57035       -6.78988
H         -2.23029        7.16863       -5.12918
H         -3.82821        6.69437       -5.72536
H         -4.42588        4.54070       -5.27968
H         -0.16968        4.03184       -5.21009
H         -2.32096        4.70930       -1.84125
H         -1.46894        6.25028       -1.82947
H         -0.59652        4.74093       -1.51863
H         -2.25373        3.80944        4.36626
H         -1.97328        2.60008        3.09727
H         -0.61909        3.50485        3.77656
H         -5.27665        9.27011        1.75549
H         -4.60068        8.34314        0.40648
H         -5.47180        7.50465        1.69785
H         -2.91011        8.15216        4.39398
H         -4.29385        9.18279        4.00331
H         -4.49775        7.42610        4.06262
H         -3.01105       10.29868        2.21817
H         -1.59746        9.26311        2.51199
H         -2.28779        9.38042        0.88655
H         -2.64540        7.37711       -0.19616
H         -2.76921        5.96498        3.84660
H         -1.35892        0.88947        1.28643
H         -0.44399        0.23092        2.64496
H         -0.02555       -0.45779       -0.29462
H          1.10110       -0.90585        0.99562
H         -1.42511       -3.34654        3.46785
H         -3.03789       -5.05492        4.18880
H         -3.73077       -6.86011        2.61736
H         -2.79754       -6.90805        0.31454
H         -1.18408       -5.18263       -0.40488
H          1.11335        4.80883       -0.40336
H          1.65712        3.23778        3.55528
H          3.45937        4.85844        3.96076
H          4.11764        6.46900        2.17364
H          2.93966        6.43014       -0.00912
H          1.87313       -9.36848        2.16283
H          2.48101       -9.45593        0.50286
H          3.31312      -10.34096        1.79204
H          5.62212       -7.44539        1.15552
H          5.49929       -9.21724        1.20249
H          4.71654       -8.30503       -0.09804
H          4.77674       -7.41498        3.56160
H          3.23756       -8.19996        3.97658
H          4.63557       -9.17779        3.50743
H          2.06985       -4.71779       -2.17995
H          0.38388       -4.95614       -1.75090
H          1.40220       -6.34894       -2.16007
H          2.49935       -3.83328        3.95722
H          1.99546       -2.66983        2.71553
H          0.79206       -3.66265        3.54555
H          3.01200       -6.00810        3.43752
H          2.65911       -7.44930       -0.58277
H          3.26783        5.58435        7.02234
H          3.47383        5.61002        8.78561
H          2.44163        4.38610        8.02937
H          4.82515        3.81245        9.94628
H          5.57848        2.50659        9.00652
H          3.82119        2.54966        9.21490
H          5.81114        5.56260        6.81454
H          5.92350        5.53944        8.57956
H          6.75894        4.30136        7.63135
H          6.49952        3.34140        3.14307
H          5.76675        1.93514        2.35270
H          7.06345        1.71169        3.52822
H          2.15341       -0.53860        5.17011
H          1.38144        0.53692        6.35546
H          1.19900        0.82226        4.61758
H          2.59090        2.23838        7.30150
H          6.18677        3.74334        5.51596
H          4.12230       -1.42735        5.55815
H          5.80346       -2.15399        7.21518
H          8.21871       -2.12359        6.63679
H          8.93413       -1.37864        4.37524
H          7.23810       -0.69536        2.70059
H         -0.04141       -2.72846       -2.63855
H         -0.60359       -2.53185       -4.30628
H          0.23225       -1.21012       -3.46477
H          5.91716       -3.47633       -3.35220
H          5.21357       -2.10579       -2.48374
H          5.82389       -1.88738       -4.12217
H          0.81046       -6.19925       -6.18970
H          2.28274       -6.98091       -5.59392
H          1.78274       -7.19574       -7.28482
H          0.99655       -4.23938       -7.86196
H          2.59457       -3.70004       -8.40028
H          1.96232       -5.27452       -8.92631
H          4.56985       -6.25580       -6.46086
H          3.97150       -6.44036       -8.11537
H          4.69776       -4.90793       -7.61106
H          0.58112       -4.00002       -5.62539
H          4.85707       -4.25044       -5.45054
H          1.67706       -0.02927       -4.73126
H          2.35711        0.93972       -6.89611
H          4.67308        1.78227       -7.21259
H          6.29509        1.65772       -5.33264
H          5.59174        0.72699       -3.14614
H          3.67589        2.22253       -2.36260
H          2.50503        2.27005       -1.04215
H          4.46258        3.45587       -0.37975
H          4.21878        2.04637        0.63385
H          4.18190       -3.30739        1.78217
H          5.71876       -2.78905        2.47187
H          4.82026       -2.60974       -0.43271
H          5.93197       -3.79253        0.23686
H          8.50422       -5.90721        2.67758
H          7.95545       -3.53776        2.24117
H          8.66931       -4.14200       -1.94902
H          9.11997       -7.41095        0.79625
H          9.19542       -6.51460       -1.51909
H          5.45832        3.73706       -3.03052
H          7.54377        4.89155        0.53914
H          5.71986        7.88422       -1.94058
H          4.94599        6.10981       -3.50061
H          7.01680        7.25988        0.08427
H          8.82687        3.35887        1.41828
H         10.55296        3.64042        1.72866
H          9.97441        2.06012        1.16999
H          9.13085        3.01997       -4.79683
H          7.66313        3.45319       -3.90839
H          8.38300        1.86032       -3.67320
H         11.44513        7.46748       -2.44246
H         12.94643        7.53648       -3.38985
H         11.54278        6.65014       -4.00877
H         12.83276        6.63909       -0.46589
H         14.26933        6.69494       -1.49708
H         13.86031        5.20048       -0.64382
H         13.03153        4.55403       -4.26211
H         14.40370        5.47933       -3.63168
H         13.93130        3.94871       -2.86333
H         11.79426        4.70409        0.11029
H         10.76987        4.49172       -4.04846
H         10.06617       -2.44076        2.18518
H         10.04562       -0.71777        1.80911
H         11.52434       -1.47321        2.44834
H         10.33937       -2.03268       -4.13077
H          8.89842       -2.33417       -3.13736
H          9.53245       -0.70754       -3.27257
H         15.75451       -4.48650       -0.70155
H         14.50512       -4.09284        0.49129
H         14.07569       -5.00627       -0.96196
H         15.15191       -0.82749       -1.30728
H         15.15240       -1.60017        0.28506
H         16.38491       -2.04249       -0.90738
H         14.63406       -2.18670       -3.40051
H         15.83452       -3.38366       -2.89549
H         14.18185       -3.89928       -3.26028
H         13.12316       -2.33693        0.99791
H         12.40581       -2.48354       -3.22746
